# Supplementary material for: Data of continuous harvest of stem cells via partial detachment from thermoresponsive nanobrush surfaces
Source: Data Brief. 2016 Jan 13;6:603–8. doi: 10.1016/j.dib.2015.12.056 (PMC4731461; doi:10.1016/j.dib.2015.12.056)
Supplement: Supplementary file 1 — Supplementary material [file mmc1.zip]

Archive with 13 entries (13 files):
- coi_disclosure (No 13 Akon Higuchi).pdf
- coi_disclosure (No 1 Chin-Chen Yeh).pdf
- coi_disclosure (No 2 Sarada).pdf
- coi_disclosure (No 3 I-Chia Peng).pdf
- coi_disclosure (No 4 Yi-Tung Lu).pdf
- coi_disclosure (No 5 Qing-Dong Ling).pdf
- coi_disclosure (No 6 Abdullah A. Alarfaj)N1.pdf
- coi_disclosure (No 7 Murugan A. Munusamy)N2.pdf
- coi_disclosure (No 8 S. Suresh Kumar).pdf
- coi_disclosure (No 9 Kadarkarai Murugan).pdf
- coi_disclosure (No 10 Da-Chung Chen).pdf
- coi_disclosure (No 11 Hsin-chung Lee).pdf
- coi_disclosure (No 12 Yung Chang).pdf
